# Supplementary material for: Salmonella effector SopF regulates PANoptosis of intestinal epithelial cells to aggravate systemic infection
Source: Gut Microbes. 2023 Feb 20;15(1):2180315. doi: 10.1080/19490976.2023.2180315 (PMC9980482; doi:10.1080/19490976.2023.2180315)
Supplement: Supplemental Material [file KGMI_A_2180315_SM7405.zip]

Archive with 4 entries (4 files):
- FigS1.pdf
- FigS2.pdf
- FigS3.pdf
- FigS4.pdf
